# Supplementary material for: The Role of Left Ventricular Ejection Fraction and Left Ventricular Outflow Tract Velocity-Time Integral in Assessing Cardiovascular Impairment in Septic Shock
Source: J Pers Med. 2022 Oct 29;12(11):1786. doi: 10.3390/jpm12111786 (PMC9696803; doi:10.3390/jpm12111786)
Supplement: Supplementary file 1 [file jpm-12-01786-s001.zip]

Archive with 1 entries (1 files):
- jpm-1949087-supplementary.pdf
